# Supplementary material for: Transcriptionally active nasopharyngeal commensals and opportunistic microbial dynamics define mild symptoms in the COVID 19 vaccination breakthroughs
Source: PLoS Pathog. 2023 Feb 17;19(2):e1011160. doi: 10.1371/journal.ppat.1011160 (PMC9937460; doi:10.1371/journal.ppat.1011160)
Supplement: S1 File — (XLSX) [file ppat.1011160.s001.xlsx]

## Sheet: average
Sl No	Sample_IDs	Total No. of Microbial Reads
1	IGIB113011563	22557549
2	IGIB11301567	9535602
3	IGIB11301748	24953704
4	IGIB11301775	5920133
5	IGIB11301795	8061611
6	IGIB11301829	26686588
7	IGIB11301910	9156317
8	IGIB11301955	10341908
9	IGIB11302237	5724695
10	IGIB11302264	1977151
11	IGIB11302272	6362400
12	IGIB11302559	12051023
13	IGIB11303563	16191435
14	IGIB11303580	16343896
15	IGIB11303602	2521007
16	IGIB11303605	13120957
17	IGIB11303711	5845151
18	IGIB11303722	3395616
19	IGIB11303770	10527697
20	IGIB11303788	6527809
21	IGIB11303953	16817152
22	IGIB113041961	20893371
23	IGIB113042520	19938255
24	IGIB113052554	7641157
25	IGIB113071357	11611686
26	IGIB113071549	1334255
27	IGIB113081916	6127599
28	IGIB1130228653V	8818308
29	IGIB113023885V	18093981
30	IGIB11301042671V	41807537
31	IGIB1130111V	23403027
32	IGIB1130341678V	3589991
33	IGIB1130359925V	23892523
34	IGIB1130371022V	32424544
35	IGIB1130412732V	27331528
36	IGIB1130429966V	4051782
37	IGIB1130469734V	27380136
38	IGIB1130482058V	30694354
39	IGIB1130493051V	5577091
40	IGIB113050041V	6739922
41	IGIB1130508933V	11932115
42	IGIB1130519233V	25605119
43	IGIB1130519238V	21654702
44	IGIB1130527553V	7235752
45	IGIB1130532747V	3945287
46	IGIB1130534086V	13789336
47	IGIB1130534678V	12795760
48	IGIB1130536690V	6328696
49	IGIB1130538756V	5855183
50	IGIB1130540315V	7148615
51	IGIB113059193V	22252520
52	IGIB1130797709V	9031816
53	IGIB1130222666V	17181287
54	IGIB113094002V	13880472
55	IGIB1130188012V	13592224
	Average	1.36036e+07
