# Supplementary material for: Transcriptionally active nasopharyngeal commensals and opportunistic microbial dynamics define mild symptoms in the COVID 19 vaccination breakthroughs
Source: PLoS Pathog. 2023 Feb 17;19(2):e1011160. doi: 10.1371/journal.ppat.1011160 (PMC9937460; doi:10.1371/journal.ppat.1011160)
Supplement: S2 File — (XLSX) [file ppat.1011160.s002.xlsx]

## Sheet: Sheet1
Sl No	Sample IDs	Condition	Shannon_H	Chao-1	Simpson_1-D
1	IGIB113011563	Unvaccinated	7.695	3588	0.9994
2	IGIB11301567	Unvaccinated	7.576	3154	0.9993
3	IGIB11301748	Unvaccinated	7.497	2893	0.9993
4	IGIB11301775	Unvaccinated	7.311	2216	0.9991
5	IGIB11301795	Unvaccinated	7.418	2511	0.9992
6	IGIB11301829	Unvaccinated	7.625	3411	0.9993
7	IGIB11301910	Unvaccinated	7.392	2494	0.9992
8	IGIB11301955	Unvaccinated	7.469	2735	0.9992
9	IGIB11302237	Unvaccinated	7.265	2045	0.9991
10	IGIB11302264	Unvaccinated	7.154	1804	0.999
11	IGIB11302272	Unvaccinated	7.369	2433	0.9991
12	IGIB11302559	Unvaccinated	7.565	3074	0.9993
13	IGIB11303563	Unvaccinated	7.333	2524	0.9991
14	IGIB11303580	Unvaccinated	7.586	2851	0.9993
15	IGIB11303602	Unvaccinated	7.526	2805	0.9993
16	IGIB11303605	Unvaccinated	7.58	3162	0.9993
17	IGIB11303711	Unvaccinated	7.468	2797	0.9992
18	IGIB11303722	Unvaccinated	7.396	2436	0.9992
19	IGIB11303770	Unvaccinated	7.437	2608	0.9992
20	IGIB11303788	Unvaccinated	7.535	2788	0.9993
21	IGIB11303953	Unvaccinated	7.627	3101	0.9994
22	IGIB113041961	Unvaccinated	7.579	3256	0.9993
23	IGIB113042520	Unvaccinated	7.621	3350	0.9993
24	IGIB113052554	Unvaccinated	7.546	2968	0.9993
25	IGIB113071357	Unvaccinated	7.562	3139	0.9993
26	IGIB113081916	Unvaccinated	7.242	2096	0.9991
27	IGIB113071549	Unvaccinated	6.778	1138	0.9986
28	IGIB11301042671V	Vaccinated	7.861	4172	0.9995
29	IGIB1130111V	Vaccinated	7.663	3642	0.9993
30	IGIB1130188012V	Vaccinated	6.374	720	0.9979
31	IGIB1130222666V	Vaccinated	7.745	3439	0.9994
32	IGIB1130228653V	Vaccinated	7.543	2712	0.9993
33	IGIB113023885V	Vaccinated	7.645	3173	0.9993
34	IGIB1130341678V	Vaccinated	7.258	2018	0.999
35	IGIB1130359925V	Vaccinated	7.63	3419	0.9993
36	IGIB1130371022V	Vaccinated	7.598	3421	0.9993
37	IGIB1130412732V	Vaccinated	6.513	860	0.9981
38	IGIB1130429966V	Vaccinated	7.189	1776	0.999
39	IGIB1130469734V	Vaccinated	6.429	741	0.998
40	IGIB1130482058V	Vaccinated	7.568	3018	0.9993
41	IGIB1130493051V	Vaccinated	7.379	2346	0.9992
42	IGIB113050041V	Vaccinated	7.304	2165	0.9991
43	IGIB1130508933V	Vaccinated	6.373	734	0.9978
44	IGIB1130519233V	Vaccinated	6.697	1037	0.9984
45	IGIB1130519238V	Vaccinated	7.527	2813	0.9993
46	IGIB1130527553V	Vaccinated	7.519	2748	0.9993
47	IGIB1130532747V	Vaccinated	7.137	1696	0.9989
48	IGIB1130534086V	Vaccinated	6.358	714	0.9978
49	IGIB1130534678V	Vaccinated	6.592	933	0.9982
50	IGIB1130536690V	Vaccinated	7.336	2091	0.9991
51	IGIB1130538756V	Vaccinated	7.185	1979	0.999
52	IGIB1130540315V	Vaccinated	7.272	2082	0.9991
53	IGIB113059193V	Vaccinated	6.899	1325	0.9986
54	IGIB1130797709V	Vaccinated	6.275	621	0.9977
55	IGIB113094002V	Vaccinated	7.494	2715	0.9992
