# Supplementary material for: Transcriptionally active nasopharyngeal commensals and opportunistic microbial dynamics define mild symptoms in the COVID 19 vaccination breakthroughs
Source: PLoS Pathog. 2023 Feb 17;19(2):e1011160. doi: 10.1371/journal.ppat.1011160 (PMC9937460; doi:10.1371/journal.ppat.1011160)
Supplement: S3 File — (XLSX) [file ppat.1011160.s003.xlsx]

## Sheet: PHYLUM
Taxanomic communities: Phylum (Vaccination Breakthrough)	Average value		Taxanomic communities: Phylum (Unvaccinated)	Average value
Proteobacteria	51.0527		Proteobacteria	60.4375
Firmicutes	38.0803		Firmicutes	17.3071
Actinobacteria	3.77286		Bacteroidetes	15.7884
virus	3.63354		Actinobacteria	3.51881
Bacteroidetes	2.16711		Fusobacteria	1.69974
Tenericutes	0.489679		Viruses	0.564778
Planctomycetes	0.219643		Spirochaetes	0.156
Cyanobacteria	0.155607		Tenericutes	0.0845556
Fusobacteria	0.109893		Cyanobacteria	0.0672222
Archaea	0.0711786		Deinococcus-Thermus	0.0432222
Spirochaetes	0.0451786		Candidatus Saccharibacteria	0.0428519
Deinococcus-Thermus	0.0270357		Archaea	0.0321111
Candidatus Saccharibacteria	0.0126071		Planctomycetes	0.0175926
Thermotogae	0.00867857		Verrucomicrobia	0.0125185
Verrucomicrobia	0.00710714		Chloroflexi	0.0108519
Chloroflexi	0.00621429		Lentisphaerae	0.00933333
Acidobacteria	0.00557143		Aquificae	0.00644444
Aquificae	0.00546429		Elusimicrobia	0.00418519
Chlorobi	0.00464286		Thermotogae	0.00414815
Chlamydiae	0.00428571		unidentified	0.00374074
Gemmatimonadetes	0.00275		Chlamydiae	0.0037037
unidentified	0.00203571		Armatimonadetes	0.003
Thermodesulfobacteria	0.0015		Synergistetes	0.003
Fibrobacteres	0.00103571		Gemmatimonadetes	0.00296296
Nitrospirae	0.001		Fibrobacteres	0.00240741
Elusimicrobia	0.000892857		Nitrospirae	0.00203704
Synergistetes	0.000857143		Kiritimatiellaeota	0.00111111
Armatimonadetes	0.000785714		Candidatus Gracilibacteria	0.001
Deferribacteres	0.000642857		Chlorobi	0.000851852
Ignavibacteriae	0.000642857		Balneolaeota	0.000481481
Lentisphaerae	0.0005		Deferribacteres	0.000481481
Dictyoglomi	0.00025		Candidatus Cloacimonetes	0.000407407
Coprothermobacterota	0.000214286		Coprothermobacterota	0.000407407
Balneolaeota	0.000178571		Ignavibacteriae	0.00037037
Kiritimatiellaeota	7.14286e-05		Thermodesulfobacteria	0.000333333
Chrysiogenetes	3.57143e-05		Calditrichaeota	0.000111111
			Chrysiogenetes	0.000111111
			Dictyoglomi	7.40741e-05
			Caldiserica	0

## Sheet: GENUS
Taxanomic communities: Genus (Vaccination Breakthrough)	Average value		Taxanomic communities: Genus (Unvaccinated)	Average value
Pseudomonas	18.3956		Prevotella	10.5903
Clostridium	14.2649		Achromobacter	9.53548
Salmonella	11.6501		Bordetella	7.2687
Bacillus	8.14168		Salmonella	7.08226
Streptococcus	6.77314		Burkholderia	6.80067
Halomonas	4.95921		Neisseria	5.95404
Staphylococcus	4.432		Streptococcus	4.6177
virus	3.63354		Veillonella	4.30552
Veillonella	2.16214		Yersinia	3.08426
Moraxella	1.93939		Staphylococcus	3.05993
Candidatus Portiera	1.75925		Haemophilus	2.61067
Stenotrophomonas	1.46871		Pseudomonas	2.49604
Prevotella	1.37		virus	2.273
Acinetobacter	1.34486		Stenotrophomonas	1.84544
Klebsiella	1.03368		Bacillus	1.51552
Burkholderia	0.951429		Capnocytophaga	1.45085
Wenyingzhuangia	0.639286		Escherichia	1.31044
Saccharospirillum	0.592643		Campylobacter	1.27622
Cutibacterium	0.550714		Brucella	1.05156
Escherichia	0.49975		Ralstonia	0.988148
Yersinia	0.494107		Fusobacterium	0.947111
Colwellia	0.483		Sphingobacterium	0.922333
Corynebacterium	0.46975		Acinetobacter	0.907
Mycobacterium	0.464429		Leptotrichia	0.692704
Mycoplasma	0.439893		Candidatus Portiera	0.691741
Campylobacter	0.424893		Rothia	0.633037
Pasteurella	0.326214		Corynebacterium	0.615222
Rothia	0.3145		Rhodopseudomonas	0.601111
Streptomyces	0.304464		Sphingomonas	0.575704
Brevundimonas	0.243071		Caulobacter	0.506889
Oblitimonas	0.241143		Tannerella	0.489556
Ralstonia	0.24075		Clostridium	0.406296
Leuconostoc	0.23925		Pasteurella	0.404704
Lactococcus	0.231357		Taylorella	0.365852
Methylobacterium	0.220893		Cutibacterium	0.36563
Lactobacillus	0.210536		Photobacterium	0.36463
Phycisphaera	0.209786		non-classified	0.361148
Pantoea	0.205679		Mycobacteroides	0.34363
Chryseobacterium	0.19775		Clostridioides	0.325852
Kocuria	0.188036		Selenomonas	0.313111
Neisseria	0.184107		Lactococcus	0.298148
Serratia	0.168893		Bacteroides	0.297815
NA	0.162		Gemella	0.281852
Micrococcus	0.161607		Leuconostoc	0.277407
Sphingomonas	0.157393		Enterobacter	0.27137
Brucella	0.154643		Klebsiella	0.245444
Photobacterium	0.152321		Megasphaera	0.240778
Paracoccus	0.138786		Mycolicibacterium	0.237741
Haemophilus	0.138143		Chryseobacterium	0.233407
Clostridioides	0.134107		Porphyromonas	0.215111
Lysobacter	0.130071		Lactobacillus	0.208074
Schaalia	0.119036		Desulfotomaculum	0.184741
Plantactinospora	0.115429		Paenalcaligenes	0.182185
Legionella	0.111679		Streptomyces	0.174704
Cupriavidus	0.109821		Schaalia	0.165333
Actinomyces	0.09925		Aggregatibacter	0.159963
Psychrobacter	0.0928214		Serratia	0.156444
Paenibacillus	0.0923929		Lysobacter	0.147074
Bradyrhizobium	0.0890714		Treponema	0.145185
Selenomonas	0.0885		Leadbetterella	0.139074
Microbacterium	0.0843571		Laribacter	0.138148
Atopobium	0.0820357		Micrococcus	0.136963
Desulfotomaculum	0.0750357		Halomonas	0.131963
Archaea	0.0711786		Pantoea	0.122556
Acidovorax	0.0708571		Aeromonas	0.117185
Leptotrichia	0.0697857		Bradyrhizobium	0.110963
Enterobacter	0.0695714		Moraxella	0.110556
Aeromonas	0.0662857		Flavobacterium	0.0906296
Aerococcus	0.0595357		Sphingopyxis	0.0906296
Defluviimonas	0.0589643		Atopobium	0.0904444
Enterococcus	0.0583571		Sphingobium	0.0897037
Sphingobium	0.0562143		Lachnoanaerobaculum	0.0873333
Pseudoxanthomonas	0.0553929		Basfia	0.074963
Solibacillus	0.0544286		Ochrobactrum	0.0744074
Xanthomonas	0.0521786		Parabacteroides	0.0741111
Bifidobacterium	0.0506786		Pelosinus	0.0736667
Rhodobacter	0.0504643		Kocuria	0.0724074
Brevibacterium	0.0495357		Tardibacter	0.0641852
Brachybacterium	0.0491071		Comamonas	0.0641111
Roseomonas	0.0474286		Phenylobacterium	0.0639259
Methylorubrum	0.0462143		Bifidobacterium	0.0635556
Bacteroides	0.0458214		Peptoniphilus	0.0617037
Vibrio	0.0436429		Chryseolinea	0.0605185
Magnetospirillum	0.0430714		Marivirga	0.0604815
Flavobacterium	0.04275		Mycoplasma	0.0604074
Buchnera	0.039		Delftia	0.0601852
Ornithobacterium	0.03775		Polaribacter	0.0597778
Gemella	0.0363214		Castellaniella	0.0585926
Fusobacterium	0.0358929		Pseudoxanthomonas	0.0581481
Spiroplasma	0.0356429		Providencia	0.0578148
Massilia	0.0352857		Shewanella	0.0551481
Plesiomonas	0.0351071		Paracoccus	0.0505185
Providencia	0.0349286		Ornithobacterium	0.0501481
Nocardioides	0.0348571		Turicibacter	0.0492222
Tessaracoccus	0.03475		Tenacibaculum	0.0478148
Megasphaera	0.0344643		Actinobacillus	0.0474074
Pedobacter	0.0341786		Brevundimonas	0.0468519
Actinoplanes	0.0322143		Dialister	0.0467407
Capnocytophaga	0.0321786		Colwellia	0.0465926
Delftia	0.0318214		Massilia	0.0462593
Arthrobacter	0.0304643		Herbaspirillum	0.0426296
Citrobacter	0.029		Auricoccus	0.0397037
Janibacter	0.02875		Paenibacillus	0.039
Helicobacter	0.0287143		Candidatus Endolissoclinum	0.0388519
Agrobacterium	0.0276429		Xanthomonas	0.0385185
Blattabacterium	0.0273571		Vibrio	0.0384815
Peptoniphilus	0.027		Anaerostipes	0.0381852
Rhizobium	0.0267857		Parvimonas	0.0375185
Humibacter	0.0267143		Saccharospirillum	0.0363704
Lysinibacillus	0.0264286		Actinomyces	0.0357407
Shewanella	0.0260714		Solibacillus	0.0355926
Oscillatoria	0.0249643		Chromobacterium	0.0355185
Porphyromonas	0.0248214		Streptobacillus	0.0341852
Nostoc	0.0244286		Alistipes	0.034037
Elizabethkingia	0.0239286		Mesorhizobium	0.0329259
Sinorhizobium	0.0236786		Enterococcus	0.0325185
Lachnoanaerobaculum	0.0235		Acidovorax	0.0322222
Weeksella	0.0223214		Glaesserella	0.0313333
Auricoccus	0.0221786		Oblitimonas	0.0308148
Azotobacter	0.0219643		Mannheimia	0.0307778
Marinilactibacillus	0.0216429		Blattabacterium	0.0304815
Treponema	0.0216429		Legionella	0.0298148
Algoriphagus	0.021		Bosea	0.0294074
Dietzia	0.0208929		Paucibacter	0.029
Sphingobacterium	0.0206429		Auritidibacter	0.0284444
Acetobacter	0.0205357		Aerococcus	0.0283704
Propionibacterium	0.0197143		Butyrivibrio	0.0283704
Chroococcidiopsis	0.0195714		Elizabethkingia	0.0277037
Lawsonella	0.0194286		Rhodobacter	0.0274815
Arcobacter	0.0190714		Odoribacter	0.0261852
Riemerella	0.0189643		Mogibacterium	0.0261481
Aggregatibacter	0.0188929		Nocardia	0.0254074
Serinicoccus	0.0187857		Janibacter	0.025037
Bordetella	0.0187143		Pedobacter	0.024963
Leadbetterella	0.0185		Truepera	0.0248519
Deinococcus	0.0183571		Riemerella	0.0247407
Cellvibrio	0.0178214		Rhizobium	0.0236667
Mycolicibacterium	0.0178214		Mycobacterium	0.0233704
Comamonas	0.0176786		Anaerobutyricum	0.0228519
Sphingopyxis	0.0175357		Methylobacterium	0.0225185
Mageeibacillus	0.017		Ottowia	0.0212963
Carnobacterium	0.0169643		Spirosoma	0.0207407
Roseovarius	0.0169286		Brachybacterium	0.0207037
Altererythrobacter	0.0165714		Fermentimonas	0.0207037
Devosia	0.0163571		Lysinibacillus	0.018963
Candidatus Sulcia	0.0160714		Afipia	0.0185556
Turicibacter	0.0154286		Blautia	0.0184815
Blautia	0.01525		Hymenobacter	0.0183704
Celeribacter	0.0151071		Desulfitobacterium	0.0181481
Pannonibacter	0.0148571		Alteromonas	0.0172222
Croceicoccus	0.0147857		Kineococcus	0.0171481
Microcella	0.0147857		Deinococcus	0.0167037
Ornithinimicrobium	0.0145		Dietzia	0.015963
Bartonella	0.0142857		Eikenella	0.0156296
Spirosoma	0.0142857		Arthrobacter	0.0155185
Rhodococcus	0.014		Defluviimonas	0.0154444
Blastococcus	0.0139286		Echinicola	0.0154074
Calothrix	0.0138929		Salinibacter	0.0151111
Pelosinus	0.0138571		Tessaracoccus	0.015
Pediococcus	0.0136786		Sagittula	0.0148148
Macrococcus	0.0136071		Sebaldella	0.0145185
Kineococcus	0.0133214		Roseomonas	0.0144815
Candidatus Purcelliella	0.01275		Mycolicibacter	0.0144444
Mannheimia	0.0125357		Plesiomonas	0.0143333
Weissella	0.0125		Mucilaginibacter	0.0142222
Frankia	0.0124643		Anaerococcus	0.0141852
Candidatus Endolissoclinum	0.0124286		Helicobacter	0.0138889
Sagittula	0.0123929		Bartonella	0.0133704
Anabaena	0.0119286		Erysipelothrix	0.0133704
Polaribacter	0.0118929		Filifactor	0.013037
Trueperella	0.0117857		Microbacterium	0.0128519
Anaerococcus	0.01175		Mitsuaria	0.0127407
Caldicellulosiruptor	0.0115357		Gilliamella	0.0127037
Thioclava	0.0113571		Pauljensenia	0.0121852
Phycicoccus	0.0111429		Candidatus Kinetoplastibacterium	0.0118519
Alteromonas	0.0108929		Salinicoccus	0.0118148
Glutamicibacter	0.0104286		Paraburkholderia	0.0117407
Rhodobaca	0.0103571		Plantactinospora	0.0117407
Parvimonas	0.01025		Polynucleobacter	0.0115926
Actinomadura	0.01		Zymomonas	0.0114815
Planococcus	0.00989286		Solitalea	0.0113704
Hymenobacter	0.00982143		Acetobacter	0.0113333
Exiguobacterium	0.00975		Sneathia	0.010963
Luteimonas	0.00964286		Nocardioides	0.0108889
Bosea	0.00957143		Faecalibacterium	0.0107778
Pectobacterium	0.00953571		Luteimonas	0.0105926
Azospirillum	0.00935714		Cellvibrio	0.0104444
Reinekea	0.00928571		Acetoanaerobium	0.0104074
Tumebacillus	0.00907143		Psychrobacter	0.0103704
Kytococcus	0.00878571		Aminobacter	0.0102222
Agrococcus	0.00871429		Bibersteinia	0.0102222
Liberibacter	0.00867857		Serinicoccus	0.0101852
Borrelia	0.00857143		Finegoldia	0.0101481
Chryseolinea	0.00853571		Serpentinomonas	0.0101481
Aurantimicrobium	0.00835714		Actinotignum	0.0100741
Pauljensenia	0.00835714		Archaea	0.01
Kyrpidia	0.00832143		Spiroplasma	0.00996296
Achromobacter	0.00817857		Azoarcus	0.00992593
Moorea	0.00807143		Weissella	0.00966667
Geodermatophilus	0.00796429		Micavibrio	0.00962963
Herbaspirillum	0.00796429		Thauera	0.00962963
Leptospira	0.00789286		Acidaminococcus	0.00948148
Auritidibacter	0.00775		Trueperella	0.00922222
Finegoldia	0.00764286		Croceicoccus	0.00914815
Novosphingobium	0.00764286		Exiguobacterium	0.00911111
Thermoanaerobacter	0.00753571		Pseudoalteromonas	0.00911111
Rhodoferax	0.00742857		Immundisolibacter	0.00888889
Vogesella	0.00742857		Weeksella	0.00888889
Wigglesworthia	0.00732143		Liberibacter	0.00885185
Cellulomonas	0.00725		Planococcus	0.00881482
Dermacoccus	0.00725		Cupriavidus	0.00877778
Erythrobacter	0.00717857		Candidatus Blochmannia	0.00874074
Lawsonia	0.00714286		Nostoc	0.00874074
Odoribacter	0.00714286		Azospirillum	0.00866667
Methylophaga	0.00710714		Ornithinimicrobium	0.00859259
Mitsuaria	0.00642857		Piscirickettsia	0.00855556
Pseudonocardia	0.00639286		Idiomarina	0.00848148
Zymomonas	0.00639286		Lachnoclostridium	0.00848148
Nocardia	0.00632143		Agrobacterium	0.00807407
Flavisolibacter	0.00628571		Methylorubrum	0.00807407
Basfia	0.00617857		Bdellovibrio	0.00796296
Gordonia	0.00617857		Sinorhizobium	0.00777778
Glaesserella	0.00614286		Oscillibacter	0.00766667
Phenylobacterium	0.00603571		Acholeplasma	0.00759259
Snodgrassella	0.00592857		Magnetospirillum	0.00751852
Pimelobacter	0.00589286		Desulfovibrio	0.00748148
Pseudoalteromonas	0.00571429		Altererythrobacter	0.00744444
Tenacibaculum	0.00567857		Pediococcus	0.00737037
Candidatus Carsonella	0.00557143		Nonlabens	0.0072963
Micromonospora	0.00546429		Blastococcus	0.00725926
Tannerella	0.00546429		Pseudopedobacter	0.00722222
Chitinophaga	0.00542857		Thermoanaerobacter	0.00718519
Actinoalloteichus	0.00535714		Saprospira	0.00711111
Paenarthrobacter	0.00528571		Humibacter	0.00707407
Xylella	0.00528571		Propionibacterium	0.00703704
Microlunatus	0.00514286		Vogesella	0.00703704
Rhizorhabdus	0.00510714		Celeribacter	0.00685185
Candidatus Nasuia	0.00503571		Salinivirga	0.00685185
Raoultella	0.00496429		Candidatus Symbiobacter	0.00681482
Amycolatopsis	0.00492857		Devosia	0.00674074
Actinobacillus	0.00489286		Methylobacillus	0.00659259
Aminobacter	0.00482143		Ruminococcus	0.00655556
Candidatus Blochmannia	0.00478571		Pusillimonas	0.00648148
Olsenella	0.00478571		Buchnera	0.00640741
Caulobacter	0.00475		Lawsonella	0.00637037
Aeromicrobium	0.00457143		Thermoanaerobacterium	0.00633333
Dialister	0.00457143		Olsenella	0.0062963
Rickettsia	0.00457143		Faecalitalea	0.00622222
Rippkaea	0.00457143		Limnohabitans	0.00618519
Auraticoccus	0.00453571		Candidatus Purcelliella	0.00614815
Methylobacillus	0.00453571		Chroococcidiopsis	0.00614815
Jiangella	0.0045		Megamonas	0.00607407
Saccharomonospora	0.0045		Arcobacter	0.00596296
Marinitoga	0.00446429		Francisella	0.00588889
Desulfobacter	0.00442857		Agrococcus	0.00562963
Rhodoluna	0.00442857		Candidatus Sulcia	0.00562963
Faecalibaculum	0.00439286		Phycicoccus	0.00559259
Desulfovibrio	0.00435714		Nitrobacter	0.00551852
Dermabacter	0.00432143		Segniliparus	0.00551852
Mesorhizobium	0.00432143		Brevibacterium	0.00544444
Sorangium	0.00432143		Acidithiobacillus	0.00522222
Asticcacaulis	0.00425		Rhizorhabdus	0.00514815
Butyrivibrio	0.00425		Actinoalloteichus	0.00507407
Chlorobium	0.00425		Rhodoluna	0.00503704
Tardibacter	0.00425		Synechococcus	0.00503704
Sulfurihydrogenibium	0.00421429		Calothrix	0.00496296
Martelella	0.00410714		Pectobacterium	0.00496296
Anaerostipes	0.00407143		Variovorax	0.00496296
Candidatus Hamiltonella	0.00407143		Tumebacillus	0.00485185
Micropruina	0.00403571		Limnochorda	0.00481482
Alcanivorax	0.004		Raoultella	0.00481482
Arcanobacterium	0.00396429		Urechidicola	0.00481482
Filifactor	0.00392857		Brevefilum	0.00477778
Alistipes	0.00389286		Macrococcus	0.00474074
Desulfitobacterium	0.00389286		Novosphingobium	0.00474074
Truepera	0.00389286		Rhodococcus	0.00474074
Brachyspira	0.00385714		Glutamicibacter	0.0047037
Erysipelothrix	0.00385714		Oscillatoria	0.0047037
Acetoanaerobium	0.00382143		Dichelobacter	0.00466667
Marinobacter	0.00382143		Thioclava	0.00466667
Ottowia	0.00382143		Eubacterium	0.00459259
Candidatus Phytoplasma	0.00375		Gardnerella	0.00455556
Erwinia	0.00375		Candidatus Hamiltonella	0.00448148
Eubacterium	0.00375		Cellulophaga	0.00448148
Thermus	0.00375		Roseburia	0.00448148
Ketogulonicigenium	0.00371429		Anoxybacillus	0.00444444
Thauera	0.00371429		Gemmata	0.00444444
Curtobacterium	0.00364286		Tsukamurella	0.00444444
Megamonas	0.00364286		Pseudonocardia	0.00440741
Micavibrio	0.00364286		Catenovulum	0.00437037
Leptolyngbya	0.00360714		Actinoplanes	0.0042963
Vagococcus	0.00360714		Allopseudarcicella	0.0042963
Parabacteroides	0.00357143		Dinoroseobacter	0.0042963
Anaerobutyricum	0.00353571		Fluviicola	0.00418519
Jeotgalicoccus	0.00353571		Histophilus	0.00418519
Mogibacterium	0.00353571		Anaerotignum	0.00414815
Synechococcus	0.0035		Azotobacter	0.00414815
Acholeplasma	0.00346429		Erythrobacter	0.00407407
Suicoccus	0.00346429		Thiomonas	0.00407407
Simiduia	0.00342857		Edwardsiella	0.004
Geobacillus	0.00339286		Indioceanicola	0.004
Lachnoclostridium	0.00339286		Paludibacter	0.004
Methylosinus	0.00339286		Endomicrobium	0.00392593
Friedmanniella	0.00332143		Frankia	0.00392593
Modestobacter	0.00332143		Gordonia	0.00392593
Sulfitobacter	0.00332143		Shinella	0.00392593
Paraburkholderia	0.00328571		Dickeya	0.00385185
Parvibaculum	0.00328571		Advenella	0.00381482
Gemmobacter	0.00325		Citrobacter	0.00381482
Microcystis	0.00325		Hydrogenophaga	0.00381482
Dinoroseobacter	0.00321429		Rickettsia	0.00381482
Aquabacterium	0.00317857		Carnobacterium	0.00377778
Diaphorobacter	0.00317857		Candidatus Atelocyanobacterium	0.00374074
Fermentimonas	0.00317857		Dermatophilus	0.00374074
Candidatus Pelagibacter	0.00314286		Desulfosporosinus	0.0037037
Ochrobactrum	0.00314286		Lacimicrobium	0.0037037
Porphyrobacter	0.00310714		Pannonibacter	0.0037037
Acidipropionibacterium	0.00307143		Kytococcus	0.00366667
Dokdonella	0.00307143		Vitreoscilla	0.00366667
Francisella	0.00307143		Coraliomargarita	0.00362963
Pseudarthrobacter	0.00303571		Melaminivora	0.00362963
Cnuibacter	0.003		Methylibium	0.00362963
Collimonas	0.003		Chelativorans	0.00355556
Dermatophilus	0.003		Diaphorobacter	0.00355556
Salinicoccus	0.003		Flammeovirga	0.00355556
Shinella	0.003		Dermabacter	0.00351852
Alcaligenes	0.00296429		Moorea	0.00351852
Draconibacterium	0.00296429		Thioalkalivibrio	0.00351852
Methylovulum	0.00296429		Erwinia	0.00348148
Crinalium	0.00292857		Candidatus Aquiluna	0.00340741
Marivirga	0.00292857		Lachnospira	0.0032963
Nocardiopsis	0.00292857		Brevibacillus	0.00325926
Aquiflexum	0.00289286		Ketogulonicigenium	0.00322222
Candidatus Symbiobacter	0.00289286		Syntrophobacter	0.00322222
Nitrosomonas	0.00289286		Basilea	0.00318519
Idiomarina	0.00285714		Crinalium	0.00318519
Pseudopropionibacterium	0.00285714		Sulfurihydrogenibium	0.00318519
Arachidicoccus	0.00282143		Pontibacter	0.00314815
Immundisolibacter	0.00282143		Proteus	0.00314815
Jeotgalibaca	0.00282143		Candidatus Izimaplasma	0.00311111
Salegentibacter	0.00282143		Leptospira	0.00311111
Hydrogenophaga	0.00278571		Flavonifractor	0.00307407
Niabella	0.00278571		Saccharomonospora	0.00307407
Variovorax	0.00278571		Zunongwangia	0.00307407
Myroides	0.00275		Tatumella	0.003
Listeria	0.00271429		Candidatus Azobacteroides	0.00296296
Isoptericola	0.00267857		Dehalobacter	0.00296296
Mesoplasma	0.00267857		Gloeocapsa	0.00296296
Scytonema	0.00253571		Mageeibacillus	0.00292593
Austwickia	0.0025		Runella	0.00292593
Lacimicrobium	0.0025		Amycolatopsis	0.00288889
Paeniclostridium	0.00246429		Borrelia	0.00288889
Janthinobacterium	0.00242857		Dokdonia	0.00288889
Pontibacter	0.00242857		Flavisolibacter	0.00288889
Tsukamurella	0.00242857		Aeromicrobium	0.00281482
Edwardsiella	0.00232143		Kibdelosporangium	0.00281482
Ehrlichia	0.00232143		Austwickia	0.00277778
Bradymonas	0.00228571		Wigglesworthia	0.00277778
Blastochloris	0.00221429		Cellulomonas	0.00274074
Chlamydia	0.00221429		Pseudopropionibacterium	0.00274074
Rhodopseudomonas	0.00221429		Anabaena	0.0027037
Saprospira	0.00221429		Aquiflexum	0.0027037
Anderseniella	0.00217857		Hartmannibacter	0.0027037
Scardovia	0.00217857		Leptolyngbya	0.00259259
Tatumella	0.00217857		Pimelobacter	0.00259259
Acidaminococcus	0.00214286		Xylella	0.00259259
Gloeocapsa	0.00214286		Pararhodospirillum	0.00255556
Kosakonia	0.00214286		Rhodobaca	0.00255556
Methylocystis	0.00214286		Asticcacaulis	0.00251852
Neorhizobium	0.00214286		Chromohalobacter	0.00251852
Paraoerskovia	0.00214286		Epibacterium	0.00251852
Anoxybacillus	0.00210714		Rubinisphaera	0.00248148
Indioceanicola	0.00207143		Winogradskyella	0.00248148
Mucilaginibacter	0.00207143		Alcanivorax	0.00244444
Phaeobacter	0.00207143		Geobacter	0.00244444
Zhihengliuella	0.00207143		Phycisphaera	0.00244444
Confluentimicrobium	0.00203571		Saccharopolyspora	0.00244444
Leifsonia	0.00203571		Fibrobacter	0.00240741
Proteus	0.00203571		Ramlibacter	0.00240741
Segniliparus	0.00203571		Alcaligenes	0.00237037
Arsenicicoccus	0.002		Bernardetia	0.00237037
Borreliella	0.002		Chthonomonas	0.00237037
Mycobacteroides	0.002		Cronobacter	0.00237037
Cellulosimicrobium	0.00196429		Neorhizobium	0.00237037
Rathayibacter	0.00196429		Paeniclostridium	0.00237037
Yoonia	0.00196429		Myroides	0.00233333
Ahniella	0.00192857		Sorangium	0.00233333
Microchaete	0.00192857		Sulfitobacter	0.00233333
Salipiger	0.00192857		Candidatus Babela	0.0022963
Agromyces	0.00189286		Petrotoga	0.0022963
Geobacter	0.00189286		Kurthia	0.00225926
Pleurocapsa	0.00189286		Methyloversatilis	0.00225926
Gardnerella	0.00185714		Nitrosomonas	0.00225926
Lelliottia	0.00185714		Dehalobacterium	0.00222222
Siansivirga	0.00185714		Gemmatimonas	0.00222222
Actinopolymorpha	0.00182143		Hydrogenobaculum	0.00222222
Cytophaga	0.00182143		Murdochiella	0.00222222
Echinicola	0.00182143		Algoriphagus	0.00218519
Kurthia	0.00182143		Aquabacterium	0.00218519
Planctomyces	0.00182143		Gallaecimonas	0.00218519
Ramlibacter	0.00182143		Kangiella	0.00218519
Ureaplasma	0.00182143		Snodgrassella	0.00218519
Frondihabitans	0.00178571		Simonsiella	0.00214815
Paraflavitalea	0.00175		Chitinophaga	0.00211111
Trichodesmium	0.00175		Confluentimicrobium	0.00211111
Faecalitalea	0.00171429		Gemmobacter	0.00211111
Petrimonas	0.00171429		Lawsonia	0.00211111
Catenovulum	0.00167857		Parageobacillus	0.00211111
Niveispirillum	0.00167857		Sulfuritalea	0.00211111
Dickeya	0.00164286		Alkalitalea	0.00203704
Leclercia	0.00164286		Desulfurella	0.002
Petrotoga	0.00164286		Geodermatophilus	0.002
Trichormus	0.00164286		Micropruina	0.002
Clavibacter	0.00160714		Rubrivivax	0.002
Conexibacter	0.00160714		Anderseniella	0.00196296
Histophilus	0.00160714		Mahella	0.00196296
Rubrobacter	0.00160714		Methylomicrobium	0.00192593
Sphaerobacter	0.00160714		Scytonema	0.00192593
Gemmatimonas	0.00157143		Aliivibrio	0.00188889
Pelagibaca	0.00157143		Desulfofarcimen	0.00188889
Piscirickettsia	0.00157143		Olleya	0.00188889
Plantibacter	0.00157143		Draconibacterium	0.00185185
Rhodovulum	0.00157143		Dehalogenimonas	0.00181482
Sneathia	0.00157143		Desulfobacter	0.00181482
Sporosarcina	0.00157143		Formosa	0.00181482
Thioalkalivibrio	0.00157143		Porphyrobacter	0.00181482
Actinotignum	0.00153571		Marmoricola	0.00177778
Euzebya	0.00153571		Auraticoccus	0.0017037
Fervidobacterium	0.00153571		Haematospirillum	0.0017037
Cellulophaga	0.0015		Listeria	0.00166667
Leisingera	0.0015		Methylocystis	0.00166667
Murdochiella	0.0015		Phaeobacter	0.00166667
Streptobacillus	0.0015		Sphaerochaeta	0.00166667
Sandaracinus	0.0015		Vagococcus	0.00166667
Brochothrix	0.00146429		Yoonia	0.00166667
Hydrogenophilus	0.00146429		Arcticibacterium	0.00162963
Microcoleus	0.00146429		Halorhodospira	0.00162963
Microvirgula	0.00146429		Pandoraea	0.00162963
Prochlorococcus	0.00146429		Planctopirus	0.00162963
Salinisphaera	0.00146429		Halanaerobium	0.00159259
Acidiphilium	0.00142857		Muribaculum	0.00159259
Kibdelosporangium	0.00142857		Blastochloris	0.00155556
Methyloceanibacter	0.00142857		Enterocloster	0.00155556
Tropheryma	0.00142857		Heliobacterium	0.00155556
Winogradskyella	0.00142857		Kosakonia	0.00155556
Arsenophonus	0.00139286		Leclercia	0.00155556
Cylindrospermum	0.00139286		Herbinix	0.00151852
Hungateiclostridium	0.00139286		Opitutus	0.00151852
Salicibibacter	0.00139286		Rufibacter	0.00151852
Sanguibacter	0.00139286		Suicoccus	0.00151852
Cytobacillus	0.00135714		Aurantimicrobium	0.00148148
Komagataeibacter	0.00135714		Cellulosimicrobium	0.00148148
Nitrosospira	0.00135714		Intestinimonas	0.00148148
Brevirhabdus	0.00132143		Marinilactibacillus	0.00148148
Chromobacterium	0.00132143		Wenyingzhuangia	0.00148148
Entomoplasma	0.00132143		Arcanobacterium	0.00144444
Haliangium	0.00132143		Niveispirillum	0.00144444
Hartmannibacter	0.00132143		Thermoclostridium	0.00144444
Nakamurella	0.00132143		Barnesiella	0.00140741
Pandoraea	0.00132143		Granulicella	0.00140741
Psychromonas	0.00132143		Nitrospira	0.00140741
Rahnella	0.00132143		Thermus	0.00140741
Roseburia	0.00132143		Aquimarina	0.00137037
Rufibacter	0.00132143		Caldicellulosiruptor	0.00137037
Acidisarcina	0.00128571		Sulfurospirillum	0.00137037
Beutenbergia	0.00128571		Chlamydia	0.00133333
Candidatus Moranella	0.00128571		Desulfobulbus	0.00133333
Corallococcus	0.00128571		Geobacillus	0.00133333
Granulicella	0.00128571		Jiangella	0.00133333
Halorhodospira	0.00128571		Lelliottia	0.00133333
Methylibium	0.00128571		Massilistercora	0.00133333
Pseudopedobacter	0.00128571		Methylovulum	0.00133333
Brevibacillus	0.00125		Oceanimonas	0.00133333
Cronobacter	0.00125		Arachidicoccus	0.0012963
Dechloromonas	0.00125		Gallibacterium	0.0012963
Gemmata	0.00125		Janthinobacterium	0.0012963
Lacinutrix	0.00125		Methylophilus	0.0012963
Mixta	0.00125		Polymorphum	0.0012963
Saccharopolyspora	0.00125		Psychroflexus	0.0012963
Stanieria	0.00125		Tolumonas	0.0012963
Alkalihalobacillus	0.00121429		Acidihalobacter	0.00125926
Candidatus Walczuchella	0.00121429		Ahniella	0.00125926
Chelatococcus	0.00121429		Friedmanniella	0.00125926
Jonesia	0.00121429		Frischella	0.00125926
Methylotenera	0.00121429		Lacrimispora	0.00125926
Thermomicrobium	0.00121429		Niastella	0.00125926
Allopseudarcicella	0.00117857		Paraflavitalea	0.00125926
Gemmatirosa	0.00117857		Leifsonia	0.00122222
Kushneria	0.00117857		Microlunatus	0.00122222
Lacrimispora	0.00117857		Pirellula	0.00122222
Luteitalea	0.00117857		Sphaerobacter	0.00122222
Methylomicrobium	0.00117857		Akkermansia	0.00118519
Simonsiella	0.00117857		Bacteriovorax	0.00118519
Sulfuritalea	0.00117857		Curvibacter	0.00118519
Tolumonas	0.00117857		Pelagibaca	0.00118519
Verminephrobacter	0.00117857		Pelobacter	0.00118519
Bdellovibrio	0.00114286		Pragia	0.00118519
Candidatus Aquiluna	0.00114286		Psychromicrobium	0.00118519
Chondrocystis	0.00114286		Reinekea	0.00118519
Collinsella	0.00114286		Stigmatella	0.00118519
Desulfomicrobium	0.00114286		Carboxydothermus	0.00114815
Dokdonia	0.00114286		Collimonas	0.00114815
Ensifer	0.00114286		Jeotgalibaca	0.00114815
Marinovum	0.00114286		Marinobacter	0.00114815
Rubinisphaera	0.00114286		Microcoleus	0.00114815
Rubrivivax	0.00114286		Mixta	0.00114815
Ruminococcus	0.00114286		Oleispira	0.00114815
Solimonas	0.00114286		Pajaroellobacter	0.00114815
Thalassospira	0.00114286		Rhodoferax	0.00114815
Yangia	0.00114286		Rhodopirellula	0.00114815
Acidihalobacter	0.00110714		Solimonas	0.00114815
Chamaesiphon	0.00110714		Candidatus Protochlamydia	0.00111111
Granulosicoccus	0.00110714		Candidatus Solibacter	0.00111111
Kitasatospora	0.00110714		Dyella	0.00111111
Nonlabens	0.00110714		Kiritimatiella	0.00111111
Parachlamydia	0.00110714		Luteitalea	0.00111111
Singulisphaera	0.00110714		Orrella	0.00111111
Agarilytica	0.00107143		Acidipropionibacterium	0.00107407
Kangiella	0.00107143		Actinopolymorpha	0.00107407
Luteipulveratus	0.00107143		Alicycliphilus	0.00107407
Melittangium	0.00107143		Belliella	0.00107407
Rhodomicrobium	0.00107143		Candidatus Phytoplasma	0.00107407
Ruegeria	0.00107143		Hahella	0.00107407
Stappia	0.00107143		Jeotgalicoccus	0.00107407
Belliella	0.00103571		Methylosinus	0.00107407
Fibrobacter	0.00103571		Myxococcus	0.00107407
Labilibaculum	0.00103571		Pseudarthrobacter	0.00107407
Methylophilus	0.00103571		Spirochaeta	0.00107407
Photorhabdus	0.00103571		Yangia	0.00107407
Aquimarina	0.001		Candidatus Promineofilum	0.00103704
Desulfosporosinus	0.001		Microcystis	0.00103704
Herminiimonas	0.001		Micromonospora	0.00103704
Laribacter	0.001		Petrimonas	0.00103704
Rhodopirellula	0.001		Singulisphaera	0.00103704
Sulfurospirillum	0.001		Xenorhabdus	0.00103704
Sulfurovum	0.001		Candidatus Methylopumilus	0.001
Azoarcus	0.000964286		Christensenella	0.001
Dyadobacter	0.000964286		Methylotenera	0.001
Ezakiella	0.000964286		Negativicoccus	0.001
Geminocystis	0.000964286		Niabella	0.001
Halanaerobium	0.000964286		Rhodothermus	0.001
Mariprofundus	0.000964286		Verrucomicrobium	0.001
Melaminivora	0.000964286		Wolbachia	0.001
Paludibacter	0.000964286		Xanthobacter	0.001
Roseibacterium	0.000964286		Acidisarcina	0.000962963
Sinomonas	0.000964286		Chondromyces	0.000962963
Anaeromyxobacter	0.000928571		Ethanoligenens	0.000962963
Bibersteinia	0.000928571		Gramella	0.000962963
Dolichospermum	0.000928571		Hirschia	0.000962963
Formosa	0.000928571		Isoptericola	0.000962963
Lentzea	0.000928571		Kingella	0.000962963
Methyloversatilis	0.000928571		Lutibacter	0.000962963
Polynucleobacter	0.000928571		Photorhabdus	0.000962963
Streptosporangium	0.000928571		Ureaplasma	0.000962963
Thermodesulfobacterium	0.000928571		Cyanobium	0.000925926
Xanthobacter	0.000928571		Hungateiclostridium	0.000925926
Aureimonas	0.000892857		Jonesia	0.000925926
Flammeovirga	0.000892857		Modestobacter	0.000925926
Gallaecimonas	0.000892857		Mucinivorans	0.000925926
Haliscomenobacter	0.000892857		Oceanisphaera	0.000925926
Syntrophobacter	0.000892857		Planctomyces	0.000925926
Thermobifida	0.000892857		Planktothrix	0.000925926
Urechidicola	0.000892857		Salegentibacter	0.000925926
Acidithiobacillus	0.000857143		Sulfurifustis	0.000925926
Alicycliphilus	0.000857143		Filimonas	0.000888889
Aquitalea	0.000857143		Maribacter	0.000888889
Blastomonas	0.000857143		Mycetohabitans	0.000888889
Congregibacter	0.000857143		Oligella	0.000888889
Endozoicomonas	0.000857143		Phyllobacterium	0.000888889
Fictibacillus	0.000857143		Rhodovulum	0.000888889
Fischerella	0.000857143		Acetomicrobium	0.000851852
Kribbella	0.000857143		Candidatus Cardinium	0.000851852
Mycetocola	0.000857143		Desulfomicrobium	0.000851852
Sebaldella	0.000857143		Dokdonella	0.000851852
Thermoanaerobacterium	0.000857143		Dyadobacter	0.000851852
Virgibacillus	0.000857143		Ensifer	0.000851852
Acidibrevibacterium	0.000821429		Ezakiella	0.000851852
Brevefilum	0.000821429		Gillisia	0.000851852
Candidatus Atelocyanobacterium	0.000821429		Halothiobacillus	0.000851852
Desulfobulbus	0.000821429		Hydrogenophilus	0.000851852
Dyella	0.000821429		Parachlamydia	0.000851852
Microterricola	0.000821429		Rhizobacter	0.000851852
Miniimonas	0.000821429		Rhodospirillum	0.000851852
Myxococcus	0.000821429		Steroidobacter	0.000851852
Pararhodospirillum	0.000821429		Sutterella	0.000851852
Pirellula	0.000821429		Aminobacterium	0.000814815
Caldilinea	0.000785714		Candidatus Arthromitus	0.000814815
Coxiella	0.000785714		Dechloromonas	0.000814815
Desulfurella	0.000785714		Microvirga	0.000814815
Glaciecola	0.000785714		Mobiluncus	0.000814815
Gluconobacter	0.000785714		Morganella	0.000814815
Intrasporangium	0.000785714		Nocardiopsis	0.000814815
Morganella	0.000785714		Rahnella	0.000814815
Oceanobacillus	0.000785714		Roseibacterium	0.000814815
Opitutus	0.000785714		Collinsella	0.000777778
Sphaerochaeta	0.000785714		Cylindrospermum	0.000777778
Terriglobus	0.000785714		Gallionella	0.000777778
Acidimicrobium	0.00075		Granulosicoccus	0.000777778
Aliivibrio	0.00075		Marinomonas	0.000777778
Desulfofarcimen	0.00075		Pluralibacter	0.000777778
Eggerthella	0.00075		Proteiniphilum	0.000777778
Ketobacter	0.00075		Rubrobacter	0.000777778
Methylacidiphilum	0.00075		Salipiger	0.000777778
Orientia	0.00075		Sediminispirochaeta	0.000777778
Zunongwangia	0.00075		Spongiibacter	0.000777778
Salinivirga	0.00075		Thermanaerovibrio	0.000777778
Bernardetia	0.000714286		Candidatus Amoebophilus	0.000740741
Candidatus Azobacteroides	0.000714286		Candidatus Carsonella	0.000740741
Candidatus Profftella	0.000714286		Candidatus Hoaglandella	0.000740741
Coraliomargarita	0.000714286		Ephemeroptericola	0.000740741
Desulfocapsa	0.000714286		Fastidiosipila	0.000740741
Flavonifractor	0.000714286		Fibrella	0.000740741
Gramella	0.000714286		Gemmatirosa	0.000740741
Phreatobacter	0.000714286		Monoglobus	0.000740741
Solitalea	0.000714286		Paenisporosarcina	0.000740741
Arthrospira	0.000678571		Psychromonas	0.000740741
Candidatus Tachikawaea	0.000678571		Rippkaea	0.000740741
Candidatus Thioglobus	0.000678571		Agromyces	0.000703704
Fluviicola	0.000678571		Arenibacter	0.000703704
Herbinix	0.000678571		Geitlerinema	0.000703704
Lachnospira	0.000678571		Gottschalkia	0.000703704
Leptothrix	0.000678571		Jeongeupia	0.000703704
Marinomonas	0.000678571		Methylophaga	0.000703704
Nodularia	0.000678571		Muricauda	0.000703704
Paludisphaera	0.000678571		Sanguibacter	0.000703704
Parageobacillus	0.000678571		Simplicispira	0.000703704
Pelagibacterium	0.000678571		Sinomonas	0.000703704
Pluralibacter	0.000678571		Wenzhouxiangella	0.000703704
Sulfurifustis	0.000678571		Candidatus Paracaedibacter	0.000666667
Thioploca	0.000678571		Candidatus Xiphinematobacter	0.000666667
Candidatus Kinetoplastibacterium	0.000642857		Cytophaga	0.000666667
Massilistercora	0.000642857		Fictibacillus	0.000666667
Neomicrococcus	0.000642857		Geoalkalibacter	0.000666667
Polaromonas	0.000642857		Lacinutrix	0.000666667
Pseudodesulfovibrio	0.000642857		Lacunisphaera	0.000666667
Psychromicrobium	0.000642857		Microchaete	0.000666667
Serpentinomonas	0.000642857		Nakamurella	0.000666667
Thiodictyon	0.000642857		Salinispora	0.000666667
Vitreoscilla	0.000642857		Stappia	0.000666667
Akkermansia	0.000607143		Trichormus	0.000666667
Cyanobium	0.000607143		Verminephrobacter	0.000666667
Enterocloster	0.000607143		Zhihengliuella	0.000666667
Gloeothece	0.000607143		Acidibrevibacterium	0.00062963
Halotalea	0.000607143		Congregibacter	0.00062963
Isosphaera	0.000607143		Fimbriimonas	0.00062963
Libanicoccus	0.000607143		Hyphomicrobium	0.00062963
Oleispira	0.000607143		Kyrpidia	0.00062963
Oligella	0.000607143		Phreatobacter	0.00062963
Planktothrix	0.000607143		Robiginitalea	0.00062963
Taylorella	0.000607143		Ruegeria	0.00062963
Zobellia	0.000607143		Sulfuricella	0.00062963
Alloactinosynnema	0.000571429		Thioflavicoccus	0.00062963
Candidatus Cardinium	0.000571429		Anaeromyxobacter	0.000592593
Candidatus Promineofilum	0.000571429		Fluoribacter	0.000592593
Chthonomonas	0.000571429		Gordonibacter	0.000592593
Eikenella	0.000571429		Haliangium	0.000592593
Hahella	0.000571429		Labilibaculum	0.000592593
Hydrogenobaculum	0.000571429		Leptothrix	0.000592593
Jeotgalibacillus	0.000571429		Marinitoga	0.000592593
Mahella	0.000571429		Owenweeksia	0.000592593
Microbulbifer	0.000571429		Pulveribacter	0.000592593
Mycolicibacter	0.000571429		Rathayibacter	0.000592593
Pusillimonas	0.000571429		Scardovia	0.000592593
Rhizobacter	0.000571429		Acidiphilium	0.000555556
Syntrophothermus	0.000571429		Actinobaculum	0.000555556
Candidatus Protochlamydia	0.000535714		Aromatoleum	0.000555556
Carboxydothermus	0.000535714		Asaia	0.000555556
Frateuria	0.000535714		Aureimonas	0.000555556
Hoeflea	0.000535714		Beutenbergia	0.000555556
Hyphomonas	0.000535714		Candidatus Pelagibacter	0.000555556
Meiothermus	0.000535714		Chlorobium	0.000555556
Melioribacter	0.000535714		Curtobacterium	0.000555556
Mesobacillus	0.000535714		Desulfocapsa	0.000555556
Methylomonas	0.000535714		Dolichospermum	0.000555556
Mobiluncus	0.000535714		Geminocystis	0.000555556
Muricauda	0.000535714		Hyphomonas	0.000555556
Oceanimonas	0.000535714		Luteipulveratus	0.000555556
Paucibacter	0.000535714		Nitratireductor	0.000555556
Rhodospirillum	0.000535714		Nitrospirillum	0.000555556
Sodalis	0.000535714		Paraoerskovia	0.000555556
Starkeya	0.000535714		Sulfuriferula	0.000555556
Tateyamaria	0.000535714		Terriglobus	0.000555556
Tetragenococcus	0.000535714		Thiohalobacter	0.000555556
Thermosipho	0.000535714		Breoghania	0.000518519
Actinosynnema	0.0005		Candidatus Walczuchella	0.000518519
Candidatus Babela	0.0005		Cedecea	0.000518519
Candidatus Ruthia	0.0005		Conexibacter	0.000518519
Catenulispora	0.0005		Corallococcus	0.000518519
Cyanothece	0.0005		Coxiella	0.000518519
Devriesea	0.0005		Desulfallas	0.000518519
Fastidiosipila	0.0005		Endozoicomonas	0.000518519
Gordonibacter	0.0005		Frondihabitans	0.000518519
Granulibacter	0.0005		Fuerstia	0.000518519
Kutzneria	0.0005		Marinovum	0.000518519
Nitrospira	0.0005		Mariprofundus	0.000518519
Olleya	0.0005		Microterricola	0.000518519
Propionimicrobium	0.0005		Pseudorhodoplanes	0.000518519
Steroidobacter	0.0005		Sandaracinus	0.000518519
Xenorhabdus	0.0005		Siansivirga	0.000518519
Xylanimonas	0.0005		Sodalis	0.000518519
Bacteriovorax	0.000464286		Sporosarcina	0.000518519
Basilea	0.000464286		Stanieria	0.000518519
Candidatus Fonsibacter	0.000464286		Thalassospira	0.000518519
Cedecea	0.000464286		Thermincola	0.000518519
Cyclobacterium	0.000464286		Thermogutta	0.000518519
Dehalobacter	0.000464286		Thermotoga	0.000518519
Geitlerinema	0.000464286		Acetobacterium	0.000481481
Moritella	0.000464286		Aquifex	0.000481481
Mucinivorans	0.000464286		Arsenicicoccus	0.000481481
Paenisporosarcina	0.000464286		Candidatus Cyclonatronum	0.000481481
Peptoclostridium	0.000464286		Chamaesiphon	0.000481481
Runella	0.000464286		Desulfomonile	0.000481481
Verrucomicrobium	0.000464286		Eggerthella	0.000481481
Zymobacter	0.000464286		Gibbsiella	0.000481481
Acidothermus	0.000428571		Isosphaera	0.000481481
Alkaliphilus	0.000428571		Leisingera	0.000481481
Asaia	0.000428571		Mesobacillus	0.000481481
Cohaesibacter	0.000428571		Nitrosospira	0.000481481
Crocosphaera	0.000428571		Variibacter	0.000481481
Cyanobacterium	0.000428571		Vulgatibacter	0.000481481
Halocynthiibacter	0.000428571		Anabaenopsis	0.000444444
Hyphomicrobium	0.000428571		Brochothrix	0.000444444
Lacunisphaera	0.000428571		Caldilinea	0.000444444
Marinithermus	0.000428571		Candidatus Phycorickettsia	0.000444444
Maritalea	0.000428571		Candidatus Profftella	0.000444444
Muribaculum	0.000428571		Candidatus Riesia	0.000444444
Paraglaciecola	0.000428571		Chondrocystis	0.000444444
Paraliobacillus	0.000428571		Clavibacter	0.000444444
Sphaerospermopsis	0.000428571		Haliscomenobacter	0.000444444
Spongiibacter	0.000428571		Herminiimonas	0.000444444
Thiomonas	0.000428571		Maritalea	0.000444444
Alkalitalea	0.000392857		Persicobacter	0.000444444
Barnesiella	0.000392857		Syntrophobotulus	0.000444444
Candidatus Izimaplasma	0.000392857		Thermobifida	0.000444444
Chelativorans	0.000392857		Acidimicrobium	0.000407407
Chloracidobacterium	0.000392857		Aequorivita	0.000407407
Chondromyces	0.000392857		Alkalihalobacillus	0.000407407
Citromicrobium	0.000392857		Candidatus Cloacimonas	0.000407407
Curvibacter	0.000392857		Chelatococcus	0.000407407
Ectothiorhodospira	0.000392857		Cohaesibacter	0.000407407
Gillisia	0.000392857		Coprothermobacter	0.000407407
Pseudorhodoplanes	0.000392857		Cytobacillus	0.000407407
Pulveribacter	0.000392857		Dermacoccus	0.000407407
Salinibacterium	0.000392857		Entomoplasma	0.000407407
Sphingorhabdus	0.000392857		Gloeobacter	0.000407407
Thermodesulfatator	0.000392857		Gluconobacter	0.000407407
Thermogutta	0.000392857		Kordia	0.000407407
Tistrella	0.000392857		Kozakia	0.000407407
Aeribacillus	0.000357143		Limnobaculum	0.000407407
Amphibacillus	0.000357143		Melittangium	0.000407407
Anaplasma	0.000357143		Mycetocola	0.000407407
Aquifex	0.000357143		Oligotropha	0.000407407
Candidatus Arthromitus	0.000357143		Pelagibacterium	0.000407407
Cryobacterium	0.000357143		Pseudoclostridium	0.000407407
Dehalobacterium	0.000357143		Tateyamaria	0.000407407
Fibrella	0.000357143		Zymobacter	0.000407407
Halomicronema	0.000357143		Actinomadura	0.00037037
Lentibacillus	0.000357143		Agarilytica	0.00037037
Limnohabitans	0.000357143		Anaerolinea	0.00037037
Maribacter	0.000357143		Archangium	0.00037037
Mycetohabitans	0.000357143		Azorhizobium	0.00037037
Nitrosococcus	0.000357143		Brachyspira	0.00037037
Nitrospirillum	0.000357143		Cyclobacterium	0.00037037
Nonomuraea	0.000357143		Gilvibacter	0.00037037
Paenalcaligenes	0.000357143		Hoeflea	0.00037037
Paraphotobacterium	0.000357143		Intrasporangium	0.00037037
Parascardovia	0.000357143		Kribbella	0.00037037
Psychroflexus	0.000357143		Leptospirillum	0.00037037
Raphidiopsis	0.000357143		Methyloceanibacter	0.00037037
Renibacterium	0.000357143		Neomicrococcus	0.00037037
Rivularia	0.000357143		Paludisphaera	0.00037037
Roseiflexus	0.000357143		Parvibaculum	0.00037037
Sedimentisphaera	0.000357143		Propionimicrobium	0.00037037
Thermaerobacter	0.000357143		Pseudodesulfovibrio	0.00037037
Thermomonospora	0.000357143		Sedimentisphaera	0.00037037
Waddlia	0.000357143		Streptosporangium	0.00037037
Wolbachia	0.000357143		Trichodesmium	0.00037037
Zobellella	0.000357143		Turneriella	0.00037037
Acidobacterium	0.000321429		Acidothermus	0.000333333
Anabaenopsis	0.000321429		Allochromatium	0.000333333
Candidatus Hoaglandella	0.000321429		Blastomonas	0.000333333
Cellulosilyticum	0.000321429		Borreliella	0.000333333
Filimonas	0.000321429		Bradymonas	0.000333333
Gilliamella	0.000321429		Candidatus Nitrosoglobus	0.000333333
Gottschalkia	0.000321429		Citromicrobium	0.000333333
Intestinimonas	0.000321429		Desulfarculus	0.000333333
Jannaschia	0.000321429		Desulfatibacillum	0.000333333
Jeongeupia	0.000321429		Desulfuromonas	0.000333333
Magnetococcus	0.000321429		Fischerella	0.000333333
Marivivens	0.000321429		Frateuria	0.000333333
Negativicoccus	0.000321429		Halotalea	0.000333333
Nitratireductor	0.000321429		Halothece	0.000333333
Nitrobacter	0.000321429		Luteibacter	0.000333333
Oenococcus	0.000321429		Marivivens	0.000333333
Pajaroellobacter	0.000321429		Paenarthrobacter	0.000333333
Pelobacter	0.000321429		Polaromonas	0.000333333
Roseateles	0.000321429		Pontimonas	0.000333333
Stigmatella	0.000321429		Prochlorococcus	0.000333333
Actinobaculum	0.000285714		Teredinibacter	0.000333333
Aquaspirillum	0.000285714		Thiomicrospira	0.000333333
Arenibacter	0.000285714		Tistrella	0.000333333
Beggiatoa	0.000285714		Tropheryma	0.000333333
Candidatus Cloacimonas	0.000285714		Aquitalea	0.000296296
Candidatus Desulforudis	0.000285714		Candidatus Midichloria	0.000296296
Candidatus Methylopumilus	0.000285714		Candidatus Ruthia	0.000296296
Candidatus Xiphinematobacter	0.000285714		Catenulispora	0.000296296
Castellaniella	0.000285714		Chloracidobacterium	0.000296296
Desulfococcus	0.000285714		Devriesea	0.000296296
Epibacterium	0.000285714		Euzebya	0.000296296
Gallibacterium	0.000285714		Fervidobacterium	0.000296296
Hafnia	0.000285714		Flagellimonas	0.000296296
Halarcobacter	0.000285714		Geosporobacter	0.000296296
Halobacteriovorax	0.000285714		Granulibacter	0.000296296
Heliobacterium	0.000285714		Ignavibacterium	0.000296296
Ilyobacter	0.000285714		Jeotgalibacillus	0.000296296
Leptospirillum	0.000285714		Mesoplasma	0.000296296
Limnospira	0.000285714		Methylacidiphilum	0.000296296
Melissococcus	0.000285714		Nodularia	0.000296296
Phoenicibacter	0.000285714		Saccharophagus	0.000296296
Planctopirus	0.000285714		Tamlana	0.000296296
Polymorphum	0.000285714		Thermomicrobium	0.000296296
Pragia	0.000285714		Actinopolyspora	0.000259259
Prauserella	0.000285714		Arthrospira	0.000259259
Saccharothrix	0.000285714		Candidatus Fukatsuia	0.000259259
Thalassotalea	0.000285714		Candidatus Moranella	0.000259259
Thermincola	0.000285714		Candidatus Nasuia	0.000259259
Thermobispora	0.000285714		Crenobacter	0.000259259
Thiohalobacter	0.000285714		Cyanobacterium	0.000259259
Vulgatibacter	0.000285714		Dactylococcopsis	0.000259259
Acetobacterium	0.00025		Desulfococcus	0.000259259
Acidiferrobacter	0.00025		Elusimicrobium	0.000259259
Afipia	0.00025		Gloeothece	0.000259259
Aminobacterium	0.00025		Ilyobacter	0.000259259
Anaerotignum	0.00025		Jatrophihabitans	0.000259259
Aneurinibacillus	0.00025		Oceanobacillus	0.000259259
Azorhizobium	0.00025		Orientia	0.000259259
Breoghania	0.00025		Persephonella	0.000259259
Caldithrix	0.00025		Plantibacter	0.000259259
Candidatus Evansia	0.00025		Rhodanobacter	0.000259259
Candidatus Phaeomarinobacter	0.00025		Stackebrandtia	0.000259259
Candidatus Solibacter	0.00025		Synechocystis	0.000259259
Chania	0.00025		Thalassolituus	0.000259259
Christensenella	0.00025		Thermodesulfovibrio	0.000259259
Chromohalobacter	0.00025		Waddlia	0.000259259
Cystobacter	0.00025		Alicyclobacillus	0.000222222
Deferribacter	0.00025		Alkalilimnicola	0.000222222
Desulfobacca	0.00025		Aquaspirillum	0.000222222
Desulfobacula	0.00025		Brevirhabdus	0.000222222
Desulfuromonas	0.00025		Candidatus Accumulibacter	0.000222222
Dichelobacter	0.00025		Cellulosilyticum	0.000222222
Dictyoglomus	0.00025		Denitrovibrio	0.000222222
Geosporobacter	0.00025		Desulfurobacterium	0.000222222
Gloeomargarita	0.00025		Ehrlichia	0.000222222
Hirschia	0.00025		Faecalibaculum	0.000222222
Limnochorda	0.00025		Halobacillus	0.000222222
Maricaulis	0.00025		Halobacteriovorax	0.000222222
Marinobacterium	0.00025		Hydrogenovibrio	0.000222222
Methylocaldum	0.00025		Jonquetella	0.000222222
Methylococcus	0.00025		Ketobacter	0.000222222
Monoglobus	0.00025		Komagataeibacter	0.000222222
Nautilia	0.00025		Kushneria	0.000222222
Ndongobacter	0.00025		Labrenzia	0.000222222
Oleiphilus	0.00025		Limnospira	0.000222222
Owenweeksia	0.00025		Moorella	0.000222222
Sulfuricaulis	0.00025		Nitrosococcus	0.000222222
Teredinibacter	0.00025		Pseudolabrys	0.000222222
Thioflavicoccus	0.00025		Roseovarius	0.000222222
Thiolapillus	0.00025		Salinicola	0.000222222
Actinopolyspora	0.000214286		Salinispira	0.000222222
Alicyclobacillus	0.000214286		Sphaerospermopsis	0.000222222
Allokutzneria	0.000214286		Starkeya	0.000222222
Anaerolinea	0.000214286		Symbiobacterium	0.000222222
Candidatus Kuenenia	0.000214286		Tepidanaerobacter	0.000222222
Coprothermobacter	0.000214286		Thermacetogenium	0.000222222
Cryptobacterium	0.000214286		Zobellia	0.000222222
Defluviitoga	0.000214286		Acidiferrobacter	0.000185185
Fimbriimonas	0.000214286		Acidobacterium	0.000185185
Fluoribacter	0.000214286		Actinosynnema	0.000185185
Frischella	0.000214286		Algibacter	0.000185185
Gluconacetobacter	0.000214286		Alkaliphilus	0.000185185
Halobacillus	0.000214286		Azospira	0.000185185
Halothermothrix	0.000214286		Caldanaerobacter	0.000185185
Jatrophihabitans	0.000214286		Candidatus Evansia	0.000185185
Kordia	0.000214286		Candidatus Phaeomarinobacter	0.000185185
Leminorella	0.000214286		Candidatus Tachikawaea	0.000185185
Methylocella	0.000214286		Cnuibacter	0.000185185
Natranaerobius	0.000214286		Ereboglobus	0.000185185
Oligotropha	0.000214286		Filomicrobium	0.000185185
Peribacillus	0.000214286		Gloeomargarita	0.000185185
Rhodanobacter	0.000214286		Hafnia	0.000185185
Sideroxydans	0.000214286		Halomicronema	0.000185185
Sulfurimonas	0.000214286		Kitasatospora	0.000185185
Synechocystis	0.000214286		Meiothermus	0.000185185
Tatlockia	0.000214286		Paraliobacillus	0.000185185
Terribacillus	0.000214286		Parascardovia	0.000185185
Thermodesulfovibrio	0.000214286		Roseateles	0.000185185
Thiobacillus	0.000214286		Salicibibacter	0.000185185
Salinispora	0.000214286		Sideroxydans	0.000185185
Agarivorans	0.000178571		Sphingorhabdus	0.000185185
Antarctobacter	0.000178571		Thermobispora	0.000185185
Aromatoleum	0.000178571		Thermodesulfobium	0.000185185
Bacterioplanes	0.000178571		Thiodictyon	0.000185185
Beijerinckia	0.000178571		Virgibacillus	0.000185185
Caldanaerobacter	0.000178571		Alloactinosynnema	0.000148148
Caldimicrobium	0.000178571		Aminomonas	0.000148148
Candidatus Cyclonatronum	0.000178571		Amphibacillus	0.000148148
Candidatus Paracaedibacter	0.000178571		Aneurinibacillus	0.000148148
Candidatus Riesia	0.000178571		Beggiatoa	0.000148148
Chloroflexus	0.000178571		Candidatus Nucleicultrix	0.000148148
Dactylococcopsis	0.000178571		Candidatus Puniceispirillum	0.000148148
Denitrovibrio	0.000178571		Candidatus Thioglobus	0.000148148
Ethanoligenens	0.000178571		Chloroflexus	0.000148148
Flagellimonas	0.000178571		Cystobacter	0.000148148
Flavivirga	0.000178571		Dehalococcoides	0.000148148
Fuerstia	0.000178571		Desulfobacula	0.000148148
Geoalkalibacter	0.000178571		Erysipelatoclostridium	0.000148148
Gynuella	0.000178571		Jannaschia	0.000148148
Halothece	0.000178571		Libanicoccus	0.000148148
Halothiobacillus	0.000178571		Martelella	0.000148148
Hoyosella	0.000178571		Methylomonas	0.000148148
Hydrogenovibrio	0.000178571		Miniimonas	0.000148148
Jonquetella	0.000178571		Oxalobacter	0.000148148
Kingella	0.000178571		Peptoclostridium	0.000148148
Labrenzia	0.000178571		Prosthecochloris	0.000148148
Luteibacter	0.000178571		Pseudanabaena	0.000148148
Marichromatium	0.000178571		Pseudothermotoga	0.000148148
Oceanisphaera	0.000178571		Renibacterium	0.000148148
Persicobacter	0.000178571		Rhodomicrobium	0.000148148
Phyllobacterium	0.000178571		Rhodoplanes	0.000148148
Pseudanabaena	0.000178571		Seonamhaeicola	0.000148148
Pseudoclostridium	0.000178571		Simiduia	0.000148148
Pseudogulbenkiania	0.000178571		Simkania	0.000148148
Ruminiclostridium	0.000178571		Streptacidiphilus	0.000148148
Saccharophagus	0.000178571		Syntrophothermus	0.000148148
Salimicrobium	0.000178571		Thermodesulfobacterium	0.000148148
Salinibacter	0.000178571		Thermosipho	0.000148148
Sediminicola	0.000178571		Thermovirga	0.000148148
Spiribacter	0.000178571		Woeseia	0.000148148
Spirochaeta	0.000178571		Xylanimonas	0.000148148
Stackebrandtia	0.000178571		Acaryochloris	0.000111111
Sulfuricurvum	0.000178571		Aeribacillus	0.000111111
Thermodesulfobium	0.000178571		Arsenophonus	0.000111111
Advenella	0.000142857		Beijerinckia	0.000111111
Aequorivita	0.000142857		Caldimicrobium	0.000111111
Alkalilimnicola	0.000142857		Calditerrivibrio	0.000111111
Allochromatium	0.000142857		Caldithrix	0.000111111
Allofrancisella	0.000142857		Chania	0.000111111
Azospira	0.000142857		Cryobacterium	0.000111111
Brenneria	0.000142857		Cycloclasticus	0.000111111
Candidatus Amoebophilus	0.000142857		Deferribacter	0.000111111
Candidatus Fokinia	0.000142857		Desulfobacterium	0.000111111
Candidatus Nitrosoglobus	0.000142857		Desulfurispirillum	0.000111111
Chlorobaculum	0.000142857		Desulfurivibrio	0.000111111
Cloacibacillus	0.000142857		Ectothiorhodospira	0.000111111
Dehalogenimonas	0.000142857		Flavivirga	0.000111111
Desulfallas	0.000142857		Gynuella	0.000111111
Desulfarculus	0.000142857		Halobacteroides	0.000111111
Desulfotalea	0.000142857		Lentibacillus	0.000111111
Elusimicrobium	0.000142857		Mariniflexile	0.000111111
Endomicrobium	0.000142857		Melissococcus	0.000111111
Ferrimonas	0.000142857		Methylocaldum	0.000111111
Flexistipes	0.000142857		Methylocella	0.000111111
Kluyvera	0.000142857		Microcella	0.000111111
Kozakia	0.000142857		Moritella	0.000111111
Limnobaculum	0.000142857		Nautilia	0.000111111
Lonsdalea	0.000142857		Ndongobacter	0.000111111
Mariniflexile	0.000142857		Obesumbacterium	0.000111111
Moorella	0.000142857		Oenococcus	0.000111111
Nitratiruptor	0.000142857		Paraglaciecola	0.000111111
Oxalobacter	0.000142857		Phoenicibacter	0.000111111
Parasphingorhabdus	0.000142857		Prauserella	0.000111111
Prosthecochloris	0.000142857		Roseiflexus	0.000111111
Pseudolabrys	0.000142857		Shimwellia	0.000111111
Pseudothermotoga	0.000142857		Sulfurimonas	0.000111111
Pseudovibrio	0.000142857		Sulfurovum	0.000111111
Sedimenticola	0.000142857		Syntrophomonas	0.000111111
Simplicispira	0.000142857		Syntrophus	0.000111111
Sutterella	0.000142857		Tetragenococcus	0.000111111
Symbiobacterium	0.000142857		Thermosediminibacter	0.000111111
Tamlana	0.000142857		Thiocystis	0.000111111
Thermovibrio	0.000142857		Zhongshania	0.000111111
Thermovirga	0.000142857		Zobellella	0.000111111
Turneriella	0.000142857		Acetohalobium	7.40741e-05
Zhongshania	0.000142857		Allokutzneria	7.40741e-05
Acaryochloris	0.000107143		Anaplasma	7.40741e-05
Adlercreutzia	0.000107143		Antarctobacter	7.40741e-05
Algibacter	0.000107143		Bacterioplanes	7.40741e-05
Candidatus Accumulibacter	0.000107143		Brenneria	7.40741e-05
Candidatus Desulfofervidus	0.000107143		Candidatus Desulfofervidus	7.40741e-05
Candidatus Gullanella	0.000107143		Candidatus Fokinia	7.40741e-05
Candidatus Midichloria	0.000107143		Candidatus Fonsibacter	7.40741e-05
Candidatus Nanopelagicus	0.000107143		Candidatus Koribacter	7.40741e-05
Candidatus Nucleicultrix	0.000107143		Candidatus Mikella	7.40741e-05
Candidatus Puniceispirillum	0.000107143		Candidatus Nanopelagicus	7.40741e-05
Croceibacter	0.000107143		Carboxydocella	7.40741e-05
Dehalococcoides	0.000107143		Chloroherpeton	7.40741e-05
Ereboglobus	0.000107143		Cryptobacterium	7.40741e-05
Gibbsiella	0.000107143		Cyanothece	7.40741e-05
Haematospirillum	0.000107143		Desulfobacca	7.40741e-05
Ichthyobacterium	0.000107143		Desulfocurvibacter	7.40741e-05
Ignavibacterium	0.000107143		Desulfohalobium	7.40741e-05
Laceyella	0.000107143		Dictyoglomus	7.40741e-05
Lutibacter	0.000107143		Enterovibrio	7.40741e-05
Novibacillus	0.000107143		Halarcobacter	7.40741e-05
Octadecabacter	0.000107143		Halioglobus	7.40741e-05
Orrella	0.000107143		Ichthyobacterium	7.40741e-05
Paucimonas	0.000107143		Kluyvera	7.40741e-05
Proteiniphilum	0.000107143		Kosmotoga	7.40741e-05
Rhodoplanes	0.000107143		Laceyella	7.40741e-05
Rhodothermus	0.000107143		Leminorella	7.40741e-05
Roseobacter	0.000107143		Magnetospira	7.40741e-05
Salinicola	0.000107143		Melioribacter	7.40741e-05
Shimwellia	0.000107143		Mesotoga	7.40741e-05
Streptacidiphilus	0.000107143		Methylococcus	7.40741e-05
Sulfuricella	0.000107143		Methylovorus	7.40741e-05
Sulfuriferula	0.000107143		Microbulbifer	7.40741e-05
Syntrophobotulus	0.000107143		Microvirgula	7.40741e-05
Syntrophus	0.000107143		Neoasaia	7.40741e-05
Thermobacillus	0.000107143		Nitratiruptor	7.40741e-05
Thermobaculum	0.000107143		Oceanicoccus	7.40741e-05
Thermoclostridium	0.000107143		Paucimonas	7.40741e-05
Thiocystis	0.000107143		Peribacillus	7.40741e-05
Verrucosispora	0.000107143		Pseudohongiella	7.40741e-05
Woeseia	0.000107143		Ruminiclostridium	7.40741e-05
Acetohalobium	7.14286e-05		Rummeliibacillus	7.40741e-05
Aminomonas	7.14286e-05		Salimicrobium	7.40741e-05
Caldisericum	7.14286e-05		Shigella	7.40741e-05
Calditerrivibrio	7.14286e-05		Spiribacter	7.40741e-05
Candidatus Fukatsuia	7.14286e-05		Sulfuricaulis	7.40741e-05
Candidatus Koribacter	7.14286e-05		Tatlockia	7.40741e-05
Candidatus Phycorickettsia	7.14286e-05		Thalassotalea	7.40741e-05
Coriobacterium	7.14286e-05		Thermobaculum	7.40741e-05
Crenobacter	7.14286e-05		Thermodesulfatator	7.40741e-05
Denitrobacterium	7.14286e-05		Thermovibrio	7.40741e-05
Desulfomonile	7.14286e-05		Thiolapillus	7.40741e-05
Desulfurivibrio	7.14286e-05		Adlercreutzia	3.7037e-05
Enterovibrio	7.14286e-05		Agarivorans	3.7037e-05
Ephemeroptericola	7.14286e-05		Allofrancisella	3.7037e-05
Filomicrobium	7.14286e-05		Ammonifex	3.7037e-05
Grimontia	7.14286e-05		Aureitalea	3.7037e-05
Halioglobus	7.14286e-05		Candidatus Desulforudis	3.7037e-05
Halobacteroides	7.14286e-05		Candidatus Doolittlea	3.7037e-05
Kiritimatiella	7.14286e-05		Candidatus Gullanella	3.7037e-05
Lysinibacillus	7.14286e-05		Chlorobaculum	3.7037e-05
Methylovorus	7.14286e-05		Cloacibacillus	3.7037e-05
Neoasaia	7.14286e-05		Denitrobacterium	3.7037e-05
Neorickettsia	7.14286e-05		Desulfotalea	3.7037e-05
Oceanithermus	7.14286e-05		Flexistipes	3.7037e-05
Pelodictyon	7.14286e-05		Glaciecola	3.7037e-05
Pseudohongiella	7.14286e-05		Gluconacetobacter	3.7037e-05
Robiginitalea	7.14286e-05		Grimontia	3.7037e-05
Salinimonas	7.14286e-05		Halocynthiibacter	3.7037e-05
Sediminispirochaeta	7.14286e-05		Lentzea	3.7037e-05
Seonamhaeicola	7.14286e-05		Lonsdalea	3.7037e-05
Simkania	7.14286e-05		Magnetococcus	3.7037e-05
Tepidanaerobacter	7.14286e-05		Maricaulis	3.7037e-05
Thermanaeromonas	7.14286e-05		Marichromatium	3.7037e-05
Thermocrinis	7.14286e-05		Marinithermus	3.7037e-05
Thermotoga	7.14286e-05		Marinobacterium	3.7037e-05
Variibacter	7.14286e-05		Natranaerobius	3.7037e-05
Wenzhouxiangella	7.14286e-05		Neorickettsia	3.7037e-05
Acetomicrobium	3.57143e-05		Nitratifractor	3.7037e-05
Arcticibacterium	3.57143e-05		Nonomuraea	3.7037e-05
Candidatus Ishikawaella	3.57143e-05		Novibacillus	3.7037e-05
Candidatus Planktophila	3.57143e-05		Oceanithermus	3.7037e-05
Chloroherpeton	3.57143e-05		Octadecabacter	3.7037e-05
Cobetia	3.57143e-05		Parvularcula	3.7037e-05
Cycloclasticus	3.57143e-05		Pelodictyon	3.7037e-05
Desulfocurvibacter	3.57143e-05		Pleurocapsa	3.7037e-05
Desulfurispirillum	3.57143e-05		Pseudogulbenkiania	3.7037e-05
Desulfurobacterium	3.57143e-05		Pseudovibrio	3.7037e-05
Ferriphaselus	3.57143e-05		Rivularia	3.7037e-05
Hippea	3.57143e-05		Saccharothrix	3.7037e-05
Hydrogenobacter	3.57143e-05		Salinibacterium	3.7037e-05
Kosmotoga	3.57143e-05		Salinimonas	3.7037e-05
Magnetospira	3.57143e-05		Sedimenticola	3.7037e-05
Mesotoga	3.57143e-05		Slackia	3.7037e-05
Nitratifractor	3.57143e-05		Sulfuricurvum	3.7037e-05
Obesumbacterium	3.57143e-05		Terribacillus	3.7037e-05
Oceanicoccus	3.57143e-05		Thermaerobacter	3.7037e-05
Parvularcula	3.57143e-05		Thermobacillus	3.7037e-05
Persephonella	3.57143e-05		Thermomonospora	3.7037e-05
Rummeliibacillus	3.57143e-05		Thiobacillus	3.7037e-05
Slackia	3.57143e-05		Thioploca	3.7037e-05
Thermacetogenium	3.57143e-05		Wolinella	3.7037e-05
Thermanaerovibrio	3.57143e-05		Caldisericum	0
Thermosediminibacter	3.57143e-05		Candidatus Ishikawaella	0
Thermosynechococcus	3.57143e-05		Candidatus Kuenenia	0
Thiomicrospira	3.57143e-05		Candidatus Planktophila	0
Wolinella	3.57143e-05		Candidatus Tremblaya	0
Candidatus Mikella	3.05797e-05		Cobetia	0
Sphingomonas sp. LM7	3.92857e-06		Coriobacterium	0
Ammonifex	0		Croceibacter	0
Aureitalea	0		Crocosphaera	0
Candidatus Doolittlea	0		Defluviitoga	0
Candidatus Tremblaya	0		Ferrimonas	0
Carboxydocella	0		Ferriphaselus	0
Dehalococcoides	0		Halothermothrix	0
Desulfobacterium	0		Hippea	0
Desulfohalobium	0		Hoyosella	0
Erysipelatoclostridium	0		Hydrogenobacter	0
Gallionella	0		Kutzneria	0
Gilvibacter	0		Oleiphilus	0
Parasaccharibacter	0		Paraphotobacterium	0
Phytobacter	0		Parasaccharibacter	0
Saliniradius	0		Parasphingorhabdus	0
Shigella	0		Phytobacter	0
Thermosulfidibacter	0		Raphidiopsis	0
			Roseobacter	0
			Saliniradius	0
			Salinisphaera	0
			Sediminicola	0
			Thermanaeromonas	0
			Thermocrinis	0
			Thermosulfidibacter	0
			Thermosynechococcus	0
			Verrucosispora	0
