# Supplementary material for: Transcriptionally active nasopharyngeal commensals and opportunistic microbial dynamics define mild symptoms in the COVID 19 vaccination breakthroughs
Source: PLoS Pathog. 2023 Feb 17;19(2):e1011160. doi: 10.1371/journal.ppat.1011160 (PMC9937460; doi:10.1371/journal.ppat.1011160)
Supplement: S4 File — (XLSX) [file ppat.1011160.s004.xlsx]

## Sheet: Sheet2
MetaCyc Pathways	Pathway Names	p-values (corrected)
PWY-7663	gondoate biosynthesis (anaerobic)	0.00435
PWY-5138	fatty acid &beta;-oxidation IV (unsaturated even number)	0.00522801
PWY-5855	ubiquinol-7 biosynthesis (early decarboxylation)	0.00564
ANAGLYCOLYSIS-PWY	glycolysis III (from glucose)	0.00685
PWY1ZNC-1	assimilatory sulfate reduction IV	0.00894
ILEUSYN-PWY	L-isoleucine biosynthesis I (from threonine)	0.00899
FAO-PWY	fatty acid &beta;-oxidation I (generic)	0.00909
ARGSYNBSUB-PWY	L-arginine biosynthesis II (acetyl cycle)	0.00952
PWY-5136	fatty acid &beta;-oxidation II (plant peroxisome)	0.0116
PWY-5103	L-isoleucine biosynthesis III	0.0133
PWY-6282	palmitoleate biosynthesis I (from (5Z)-dodec-5-enoate)	0.0145
FASYN-ELONG-PWY	fatty acid elongation -- saturated	0.0158
PWY-5973	cis-vaccenate biosynthesis	0.0159
PWY-7664	oleate biosynthesis IV (anaerobic)	0.0185
PWY-5097	L-lysine biosynthesis VI	0.0189
BRANCHED-CHAIN-AA-SYN-PWY	superpathway of branched chain amino acid biosynthesis	0.0193
SO4ASSIM-PWY	assimilatory sulfate reduction I	0.0196
SULFATE-CYS-PWY	superpathway of sulfate assimilation and cysteine biosynthesis	0.0204
PWY-6125	superpathway of guanosine nucleotides de novo biosynthesis II	0.0205
PWY-1042	glycolysis IV	0.021
PWY-5100	pyruvate fermentation to acetate and lactate II	0.0228
P41-PWY	pyruvate fermentation to acetate and (S)-lactate I	0.0237984
HEME-BIOSYNTHESIS-II	heme b biosynthesis I (aerobic)	0.0275
ARGSYN-PWY	L-arginine biosynthesis I (via L-ornithine)	0.029
PWY-2942	L-lysine biosynthesis III	0.0313
GLUTORN-PWY	L-ornithine biosynthesis I	0.0369
TRNA-CHARGING-PWY	tRNA charging	0.0371
PWY0-862	(5Z)-dodecenoate biosynthesis I	0.0444
PWY-6527	stachyose degradation	0.0474
PWY-621	sucrose degradation III (sucrose invertase)	0.0586
PWY-3841	folate transformations II (plants)	0.0596
PEPTIDOGLYCANSYN-PWY	peptidoglycan biosynthesis I (meso-diaminopimelate containing)	0.0604
PWY-5384	sucrose degradation IV (sucrose phosphorylase)	0.0623
ASPASN-PWY	superpathway of L-aspartate and L-asparagine biosynthesis	0.0723
PHOSLIPSYN-PWY	superpathway of phospholipid biosynthesis I (bacteria)	0.0959576
GLYCOGENSYNTH-PWY	glycogen biosynthesis I (from ADP-D-Glucose)	0.114
SER-GLYSYN-PWY	superpathway of L-serine and glycine biosynthesis I	0.12
NONOXIPENT-PWY	pentose phosphate pathway (non-oxidative branch) I	0.127
DTDPRHAMSYN-PWY	dTDP-&beta;-L-rhamnose biosynthesis	0.135
PWY-7953	UDP-N-acetylmuramoyl-pentapeptide biosynthesis III (meso-diaminopimelate containing)	0.144
PWY-7858	(5Z)-dodecenoate biosynthesis II	0.146
PWY-6823	molybdopterin biosynthesis	0.154
PANTO-PWY	phosphopantothenate biosynthesis I	0.16
PWY-5941	glycogen degradation II	0.174
PWY-7117	C4 photosynthetic carbon assimilation cycle PEPCK type	0.191
ARO-PWY	chorismate biosynthesis I	0.192
PWY0-1319	CDP-diacylglycerol biosynthesis II	0.205
PWY-6385	peptidoglycan biosynthesis III (mycobacteria)	0.219
PWY66-429	fatty acid biosynthesis initiation (mitochondria)	0.221
PWY-7197	pyrimidine deoxyribonucleotide phosphorylation	0.229
PWY-5667	CDP-diacylglycerol biosynthesis I	0.238
HISTSYN-PWY	L-histidine biosynthesis	0.239
PWY-6386	UDP-N-acetylmuramoyl-pentapeptide biosynthesis II (lysine-containing)	0.245
CALVIN-PWY	Calvin-Benson-Bassham cycle	0.269
PWY-5913	partial TCA cycle (obligate autotrophs)	0.284
PWY-6163	chorismate biosynthesis from 3-dehydroquinate	0.3
PWY-702	L-methionine biosynthesis II	0.305
PWY-6123	inosine-5'-phosphate biosynthesis I	0.316
PWY-6703	preQ0 biosynthesis	0.33
PWY4FS-7	phosphatidylglycerol biosynthesis I (plastidic)	0.355
COA-PWY	coenzyme A biosynthesis I (prokaryotic)	0.363
PWY-6124	inosine-5'-phosphate biosynthesis II	0.367
PWY4FS-8	phosphatidylglycerol biosynthesis II (non-plastidic)	0.372
PWY-4041	&gamma;-glutamyl cycle	0.403
PWY-6151	S-adenosyl-L-methionine salvage I	0.415
PWY-6126	superpathway of adenosine nucleotides de novo biosynthesis II	0.465
PWY0-1586	peptidoglycan maturation (meso-diaminopimelate containing)	0.5
1CMET2-PWY	folate transformations III (E. coli)	0.53
THRESYN-PWY	superpathway of L-threonine biosynthesis	0.542
HISDEG-PWY	L-histidine degradation I	0.546
HEME-BIOSYNTHESIS-II-1	heme b biosynthesis V (aerobic)	0.549
PWY-6387	UDP-N-acetylmuramoyl-pentapeptide biosynthesis I (meso-diaminopimelate containing)	0.549
PWY-1269	CMP-3-deoxy-D-manno-octulosonate biosynthesis	0.556
PWY-5989	stearate biosynthesis II (bacteria and plants)	0.596
VALSYN-PWY	L-valine biosynthesis	0.613713
PWY-7238	sucrose biosynthesis II	0.629
PWY-6122	5-aminoimidazole ribonucleotide biosynthesis II	0.700703
PWY-6277	superpathway of 5-aminoimidazole ribonucleotide biosynthesis	0.701
PWY-7228	superpathway of guanosine nucleotides de novo biosynthesis I	0.709
PWY-7220	adenosine deoxyribonucleotides de novo biosynthesis II	0.722
PWY-7222	guanosine deoxyribonucleotides de novo biosynthesis II	0.722
PWY-6936	seleno-amino acid biosynthesis (plants)	0.739
PWY-7208	superpathway of pyrimidine nucleobases salvage	0.739
LACTOSECAT-PWY	lactose and galactose degradation I	0.779
PWY-7977	L-methionine biosynthesis IV	0.786
PWY-7199	pyrimidine deoxyribonucleosides salvage	0.787
PWY0-1296	purine ribonucleosides degradation	0.834624
PWY-7221	guanosine ribonucleotides de novo biosynthesis	0.846
PWY0-1479	tRNA processing	0.859
PWY-6609	adenine and adenosine salvage III	0.863
UDPNAGSYN-PWY	UDP-N-acetyl-D-glucosamine biosynthesis I	0.882
PWY-6317	D-galactose degradation I (Leloir pathway)	0.889
PWY-6121	5-aminoimidazole ribonucleotide biosynthesis I	0.949
PWY-7229	superpathway of adenosine nucleotides de novo biosynthesis I	0.952
PWY-7111	pyruvate fermentation to isobutanol (engineered)	0.973
